# Supplementary material for: Loss of Nicotinamide nucleotide transhydrogenase sensitizes embryos to ethanol-induced neural crest and neural apoptosis via generation of reactive oxygen species
Source: Front Neurosci. 2023 Jun 9;17:1154621. doi: 10.3389/fnins.2023.1154621 (PMC10289183; doi:10.3389/fnins.2023.1154621)
Supplement: Supplementary file 1 [file Table_1.XLSX]

## Sheet: ros 24 hpf
	Ctrl			EtOH			NAC			NAC + EtOH
	Mean	SEM	N	Mean	SEM	N	Mean	SEM	N	Mean	SEM	N
Wt	226890943	5.81742e+07	5	432400000	6.36228e+07	5	134000000	33600000	5	387400000	8.71864e+07	5
Mut	556200000	4.98151e+07	5	831400000	4.22819e+07	5	312000000	70600000	5	636200000	8.22201e+07	5

## Sheet: ros 48 hpf
	Ctrl			EtOH			NAC			NAC+EtOH
	Mean	SEM	N	Mean	SEM	N	Mean	SEM	N	Mean	SEM	N
Wt	9.36849e+07	1.6946e+07	5	2.90228e+08	7.57817e+07	5	58300000	10500000	5	2.16407e+08	2.45584e+07	5
Mut	1.77294e+08	2.2084e+07	5	4.54174e+08	6.57476e+07	5	107000000	19800000	5	2.63702e+08	3.10291e+07	5

## Sheet: tunel arches
	Ctrl			EtOH			NAC + EtOH
	Mean	SEM	N	Mean	SEM	N	Mean	SEM	N
Wt	3.28571	0.64984	14	4.35714	0.520008	14	3.78571	0.434483	14
Mut	6.42857	0.70877	14	10.5	1.0626	14	5.07143	0.606415	14

## Sheet: tunel brain
	Ctrl			EtOH			NAC + EtOH
	Mean	SEM	N	Mean	SEM	N	Mean	SEM	N
Wt	6.57143	1.11293	14	10.1429	1.34596	14	8.07143	0.744683	14
Mut	9.92857	1.36866	14	16.4286	2.77492	14	10	1.12904	14

## Sheet: proliferation
	Ctrl			EtOH
	Mean	SEM	N	Mean	SEM	N
Wt	20.6429	0.38669	14	20.8571	0.29384	14
Mut	20.7857	0.334443	14	20.1429	0.390226	14

## Sheet: Meckels
	Ctrl			EtOH			NAC + EtOH
	Mean	SEM	N	Mean	SEM	N	Mean	SEM	N
Wt	228.029	4.93657	5	219.364	8.30813	5	219.458	4.28677	5
Mut	226.702	5.28197	5	182.346	9.78926	5	223.115	4.45458	5

## Sheet: ceratohyal
	Ctrl			EtOH			NAC + EtOH
	Mean	SEM	N	Mean	SEM	N	Mean	SEM	N
Wt	279.859	5.85205	5	280.604	11.4389	5	275.641	7.46817	5
Mut	282.633	7.19162	5	242.296	10.7695	5	293.031	9.41079	5

## Sheet: intertrabecular width
	Ctrl			EtOH			NAC + EtOH
	Mean	SEM	N	Mean	SEM	N	Mean	SEM	N
Wt	85.2184	2.00595	5	87.8592	4.47103	5	86.138	1.72743	5
Mut	86.9162	1.32873	5	78.0654	6.67781	5	88.2838	3.9271	5

## Sheet: trabecula length
	Ctrl			EtOH			NAC + EtOH
	Mean	SEM	N	Mean	SEM	N	Mean	SEM	N
Wt	169.672	6.84489	5	164.006	4.53657	5	172.563	5.65976	5
Mut	173.126	5.2511	5	143.698	8.54639	5	182.481	8.93695	5

## Sheet: ethmoid plate width
	Ctrl			EtOH			NAC + EtOH
	Mean	SEM	N	Mean	SEM	N	Mean	SEM	N
Wt	108.274	0.787697	5	112.509	1.84976	5	107.466	2.40385	5
Mut	104.892	0.924537	5	89.6214	6.46669	5	112.725	2.56094	5

[truncated: 3 more sheets: ethmoid plate length, anterior neurocranium, posterior neurocranium]
